# Supplementary material for: Identification of a Novel Stem Cell Subtype for Clear Cell Renal Cell Carcinoma Based on Stem Cell Gene Profiling
Source: Front Oncol. 2021 Nov 29;11:758989. doi: 10.3389/fonc.2021.758989 (PMC8667732; doi:10.3389/fonc.2021.758989)
Supplement: Supplementary file 2 [file Table_1.xlsx]

## Sheet: Sheet1
gene	GO
YAP1	GO_SOMATIC_STEM_CELL_POPULATION_MAINTENANCE
SIX2	GO_SOMATIC_STEM_CELL_POPULATION_MAINTENANCE
ELF5	GO_SOMATIC_STEM_CELL_POPULATION_MAINTENANCE
EPHA1	GO_SOMATIC_STEM_CELL_POPULATION_MAINTENANCE
FGF2	GO_SOMATIC_STEM_CELL_POPULATION_MAINTENANCE
FGF10	GO_SOMATIC_STEM_CELL_POPULATION_MAINTENANCE
ZHX2	GO_SOMATIC_STEM_CELL_POPULATION_MAINTENANCE
GATA2	GO_SOMATIC_STEM_CELL_POPULATION_MAINTENANCE
FOXP1	GO_SOMATIC_STEM_CELL_POPULATION_MAINTENANCE
BCL9L	GO_SOMATIC_STEM_CELL_POPULATION_MAINTENANCE
HES1	GO_SOMATIC_STEM_CELL_POPULATION_MAINTENANCE
RBPJ	GO_SOMATIC_STEM_CELL_POPULATION_MAINTENANCE
KIT	GO_SOMATIC_STEM_CELL_POPULATION_MAINTENANCE
LIG4	GO_SOMATIC_STEM_CELL_POPULATION_MAINTENANCE
SMAD2	GO_SOMATIC_STEM_CELL_POPULATION_MAINTENANCE
SMAD4	GO_SOMATIC_STEM_CELL_POPULATION_MAINTENANCE
ASCL2	GO_SOMATIC_STEM_CELL_POPULATION_MAINTENANCE
PAX2	GO_SOMATIC_STEM_CELL_POPULATION_MAINTENANCE
PBX1	GO_SOMATIC_STEM_CELL_POPULATION_MAINTENANCE
POLR2A	GO_SOMATIC_STEM_CELL_POPULATION_MAINTENANCE
POLR2B	GO_SOMATIC_STEM_CELL_POPULATION_MAINTENANCE
POLR2C	GO_SOMATIC_STEM_CELL_POPULATION_MAINTENANCE
POLR2D	GO_SOMATIC_STEM_CELL_POPULATION_MAINTENANCE
POLR2E	GO_SOMATIC_STEM_CELL_POPULATION_MAINTENANCE
POLR2F	GO_SOMATIC_STEM_CELL_POPULATION_MAINTENANCE
POLR2G	GO_SOMATIC_STEM_CELL_POPULATION_MAINTENANCE
POLR2H	GO_SOMATIC_STEM_CELL_POPULATION_MAINTENANCE
POLR2I	GO_SOMATIC_STEM_CELL_POPULATION_MAINTENANCE
POLR2J	GO_SOMATIC_STEM_CELL_POPULATION_MAINTENANCE
POLR2K	GO_SOMATIC_STEM_CELL_POPULATION_MAINTENANCE
POLR2L	GO_SOMATIC_STEM_CELL_POPULATION_MAINTENANCE
POU5F1	GO_SOMATIC_STEM_CELL_POPULATION_MAINTENANCE
DPPA4	GO_SOMATIC_STEM_CELL_POPULATION_MAINTENANCE
SALL4	GO_SOMATIC_STEM_CELL_POPULATION_MAINTENANCE
VANGL2	GO_SOMATIC_STEM_CELL_POPULATION_MAINTENANCE
RAF1	GO_SOMATIC_STEM_CELL_POPULATION_MAINTENANCE
BCL9	GO_SOMATIC_STEM_CELL_POPULATION_MAINTENANCE
SALL1	GO_SOMATIC_STEM_CELL_POPULATION_MAINTENANCE
PRDM16	GO_SOMATIC_STEM_CELL_POPULATION_MAINTENANCE
PRDM14	GO_SOMATIC_STEM_CELL_POPULATION_MAINTENANCE
SFRP1	GO_SOMATIC_STEM_CELL_POPULATION_MAINTENANCE
SKI	GO_SOMATIC_STEM_CELL_POPULATION_MAINTENANCE
BMP7	GO_SOMATIC_STEM_CELL_POPULATION_MAINTENANCE
SOX2	GO_SOMATIC_STEM_CELL_POPULATION_MAINTENANCE
SOX4	GO_SOMATIC_STEM_CELL_POPULATION_MAINTENANCE
SOX9	GO_SOMATIC_STEM_CELL_POPULATION_MAINTENANCE
SPI1	GO_SOMATIC_STEM_CELL_POPULATION_MAINTENANCE
BRAF	GO_SOMATIC_STEM_CELL_POPULATION_MAINTENANCE
STAT3	GO_SOMATIC_STEM_CELL_POPULATION_MAINTENANCE
ZFP36L2	GO_SOMATIC_STEM_CELL_POPULATION_MAINTENANCE
HNF1B	GO_SOMATIC_STEM_CELL_POPULATION_MAINTENANCE
VPS72	GO_SOMATIC_STEM_CELL_POPULATION_MAINTENANCE
TDGF1	GO_SOMATIC_STEM_CELL_POPULATION_MAINTENANCE
KLF10	GO_SOMATIC_STEM_CELL_POPULATION_MAINTENANCE
NR2E1	GO_SOMATIC_STEM_CELL_POPULATION_MAINTENANCE
WNT7A	GO_SOMATIC_STEM_CELL_POPULATION_MAINTENANCE
WNT9B	GO_SOMATIC_STEM_CELL_POPULATION_MAINTENANCE
PAX8	GO_SOMATIC_STEM_CELL_POPULATION_MAINTENANCE
LIN28A	GO_SOMATIC_STEM_CELL_POPULATION_MAINTENANCE
NANOG	GO_SOMATIC_STEM_CELL_POPULATION_MAINTENANCE
LBH	GO_SOMATIC_STEM_CELL_POPULATION_MAINTENANCE
CUL4A	GO_SOMATIC_STEM_CELL_POPULATION_MAINTENANCE
ZSCAN10	GO_SOMATIC_STEM_CELL_POPULATION_MAINTENANCE
TP63	GO_SOMATIC_STEM_CELL_POPULATION_MAINTENANCE
LDB1	GO_SOMATIC_STEM_CELL_POPULATION_MAINTENANCE
LDB2	GO_SOMATIC_STEM_CELL_POPULATION_MAINTENANCE
NOG	GO_SOMATIC_STEM_CELL_POPULATION_MAINTENANCE
KLF4	GO_SOMATIC_STEM_CELL_POPULATION_MAINTENANCE
N4BP2L2	GO_NEGATIVE_REGULATION_OF_STEM_CELL_DIFFERENTIATION
TRIM6	GO_NEGATIVE_REGULATION_OF_STEM_CELL_DIFFERENTIATION
PRICKLE1	GO_NEGATIVE_REGULATION_OF_STEM_CELL_DIFFERENTIATION
JAG1	GO_NEGATIVE_REGULATION_OF_STEM_CELL_DIFFERENTIATION
ESRRB	GO_NEGATIVE_REGULATION_OF_STEM_CELL_DIFFERENTIATION
NELFB	GO_NEGATIVE_REGULATION_OF_STEM_CELL_DIFFERENTIATION
HNRNPU	GO_NEGATIVE_REGULATION_OF_STEM_CELL_DIFFERENTIATION
HES5	GO_NEGATIVE_REGULATION_OF_STEM_CELL_DIFFERENTIATION
NFE2L2	GO_NEGATIVE_REGULATION_OF_STEM_CELL_DIFFERENTIATION
NOTCH1	GO_NEGATIVE_REGULATION_OF_STEM_CELL_DIFFERENTIATION
CDK12	GO_NEGATIVE_REGULATION_OF_STEM_CELL_DIFFERENTIATION
REST	GO_NEGATIVE_REGULATION_OF_STEM_CELL_DIFFERENTIATION
CDK13	GO_NEGATIVE_REGULATION_OF_STEM_CELL_DIFFERENTIATION
WNT3A	GO_NEGATIVE_REGULATION_OF_STEM_CELL_DIFFERENTIATION
ARIH2	GO_STEM_CELL_PROLIFERATION
NES	GO_STEM_CELL_PROLIFERATION
FRS2	GO_STEM_CELL_PROLIFERATION
RAB10	GO_STEM_CELL_PROLIFERATION
LRRK2	GO_STEM_CELL_PROLIFERATION
KDF1	GO_STEM_CELL_PROLIFERATION
TRIM71	GO_STEM_CELL_PROLIFERATION
KCTD11	GO_STEM_CELL_PROLIFERATION
CTNNA1	GO_STEM_CELL_PROLIFERATION
CTNNB1	GO_STEM_CELL_PROLIFERATION
CX3CR1	GO_STEM_CELL_PROLIFERATION
ACE	GO_STEM_CELL_PROLIFERATION
DCT	GO_STEM_CELL_PROLIFERATION
DRD2	GO_STEM_CELL_PROLIFERATION
AGO3	GO_STEM_CELL_PROLIFERATION
EML1	GO_STEM_CELL_PROLIFERATION
ETV6	GO_STEM_CELL_PROLIFERATION
MECOM	GO_STEM_CELL_PROLIFERATION
FBLN1	GO_STEM_CELL_PROLIFERATION
DAGLB	GO_STEM_CELL_PROLIFERATION
FGF13	GO_STEM_CELL_PROLIFERATION
FGFR1	GO_STEM_CELL_PROLIFERATION
FGFR2	GO_STEM_CELL_PROLIFERATION
FOXG1	GO_STEM_CELL_PROLIFERATION
KDM1A	GO_STEM_CELL_PROLIFERATION
ACSL6	GO_STEM_CELL_PROLIFERATION
OTP	GO_STEM_CELL_PROLIFERATION
PLXNB2	GO_STEM_CELL_PROLIFERATION
ASPM	GO_STEM_CELL_PROLIFERATION
DISC1	GO_STEM_CELL_PROLIFERATION
GLI3	GO_STEM_CELL_PROLIFERATION
BABAM1	GO_STEM_CELL_PROLIFERATION
RACGAP1	GO_STEM_CELL_PROLIFERATION
HIF1A	GO_STEM_CELL_PROLIFERATION
HMGB2	GO_STEM_CELL_PROLIFERATION
ID4	GO_STEM_CELL_PROLIFERATION
ATXN1L	GO_STEM_CELL_PROLIFERATION
KCNA1	GO_STEM_CELL_PROLIFERATION
LTBP3	GO_STEM_CELL_PROLIFERATION
EPCAM	GO_STEM_CELL_PROLIFERATION
KITLG	GO_STEM_CELL_PROLIFERATION
ASCL1	GO_STEM_CELL_PROLIFERATION
CITED1	GO_STEM_CELL_PROLIFERATION
NF1	GO_STEM_CELL_PROLIFERATION
NF2	GO_STEM_CELL_PROLIFERATION
OVOL1	GO_STEM_CELL_PROLIFERATION
PAFAH1B1	GO_STEM_CELL_PROLIFERATION
PAX6	GO_STEM_CELL_PROLIFERATION
LEF1	GO_STEM_CELL_PROLIFERATION
PDCD2	GO_STEM_CELL_PROLIFERATION
AC016586.1	GO_STEM_CELL_PROLIFERATION
ABCB1	GO_STEM_CELL_PROLIFERATION
SOX18	GO_STEM_CELL_PROLIFERATION
NDE1	GO_STEM_CELL_PROLIFERATION
RNF43	GO_STEM_CELL_PROLIFERATION
FERMT1	GO_STEM_CELL_PROLIFERATION
EIF2AK2	GO_STEM_CELL_PROLIFERATION
PTPRC	GO_STEM_CELL_PROLIFERATION
OVOL2	GO_STEM_CELL_PROLIFERATION
CX3CL1	GO_STEM_CELL_PROLIFERATION
ZNF335	GO_STEM_CELL_PROLIFERATION
DMRTA2	GO_STEM_CELL_PROLIFERATION
SFRP2	GO_STEM_CELL_PROLIFERATION
SOX17	GO_STEM_CELL_PROLIFERATION
HHIP	GO_STEM_CELL_PROLIFERATION
SHH	GO_STEM_CELL_PROLIFERATION
SIX3	GO_STEM_CELL_PROLIFERATION
SNAI2	GO_STEM_CELL_PROLIFERATION
SMARCD3	GO_STEM_CELL_PROLIFERATION
SMO	GO_STEM_CELL_PROLIFERATION
SOX5	GO_STEM_CELL_PROLIFERATION
SOX11	GO_STEM_CELL_PROLIFERATION
ZFP36L1	GO_STEM_CELL_PROLIFERATION
TBX3	GO_STEM_CELL_PROLIFERATION
TEAD3	GO_STEM_CELL_PROLIFERATION
TERT	GO_STEM_CELL_PROLIFERATION
TGFB1	GO_STEM_CELL_PROLIFERATION
THPO	GO_STEM_CELL_PROLIFERATION
VEGFA	GO_STEM_CELL_PROLIFERATION
VEGFC	GO_STEM_CELL_PROLIFERATION
DAGLA	GO_STEM_CELL_PROLIFERATION
WNT1	GO_STEM_CELL_PROLIFERATION
WNT3	GO_STEM_CELL_PROLIFERATION
WNT5A	GO_STEM_CELL_PROLIFERATION
WNT7B	GO_STEM_CELL_PROLIFERATION
WNT10B	GO_STEM_CELL_PROLIFERATION
WNT2B	GO_STEM_CELL_PROLIFERATION
NKAP	GO_STEM_CELL_PROLIFERATION
FZD3	GO_STEM_CELL_PROLIFERATION
CTC1	GO_STEM_CELL_PROLIFERATION
HMGA2	GO_STEM_CELL_PROLIFERATION
FZD9	GO_STEM_CELL_PROLIFERATION
ZNRF3	GO_STEM_CELL_PROLIFERATION
DOCK7	GO_STEM_CELL_PROLIFERATION
RUNX1	GO_STEM_CELL_PROLIFERATION
NUMB	GO_STEM_CELL_PROLIFERATION
ARTN	GO_STEM_CELL_PROLIFERATION
ARHGEF2	GO_STEM_CELL_PROLIFERATION
NUMBL	GO_STEM_CELL_PROLIFERATION
CD34	GO_STEM_CELL_PROLIFERATION
SART3	GO_STEM_CELL_PROLIFERATION
CDK2AP2	GO_STEM_CELL_DIVISION
ETV5	GO_STEM_CELL_DIVISION
EVI2B	GO_STEM_CELL_DIVISION
WWTR1	GO_STEM_CELL_DIVISION
GNL3	GO_STEM_CELL_DIVISION
HOXB4	GO_STEM_CELL_DIVISION
STRA8	GO_STEM_CELL_DIVISION
ING2	GO_STEM_CELL_DIVISION
NAP1L2	GO_STEM_CELL_DIVISION
PRDM15	GO_STEM_CELL_DIVISION
TGFB2	GO_STEM_CELL_DIVISION
TIAL1	GO_STEM_CELL_DIVISION
ZBTB16	GO_STEM_CELL_DIVISION
NCOA3	GO_STEM_CELL_DIVISION
FZD7	GO_STEM_CELL_DIVISION
CUL3	GO_STEM_CELL_DIVISION
SEMA3C	GO_POSITIVE_REGULATION_OF_STEM_CELL_DIFFERENTIATION
NUDT21	GO_POSITIVE_REGULATION_OF_STEM_CELL_DIFFERENTIATION
PWP1	GO_POSITIVE_REGULATION_OF_STEM_CELL_DIFFERENTIATION
AC073611.1	GO_POSITIVE_REGULATION_OF_STEM_CELL_DIFFERENTIATION
DHX36	GO_POSITIVE_REGULATION_OF_STEM_CELL_DIFFERENTIATION
RBM24	GO_POSITIVE_REGULATION_OF_STEM_CELL_DIFFERENTIATION
FOXC1	GO_POSITIVE_REGULATION_OF_STEM_CELL_DIFFERENTIATION
GATA4	GO_POSITIVE_REGULATION_OF_STEM_CELL_DIFFERENTIATION
GATA6	GO_POSITIVE_REGULATION_OF_STEM_CELL_DIFFERENTIATION
TACSTD2	GO_POSITIVE_REGULATION_OF_STEM_CELL_DIFFERENTIATION
SOX6	GO_POSITIVE_REGULATION_OF_STEM_CELL_DIFFERENTIATION
BMP4	GO_POSITIVE_REGULATION_OF_STEM_CELL_DIFFERENTIATION
TBX5	GO_POSITIVE_REGULATION_OF_STEM_CELL_DIFFERENTIATION
ELAVL1	GO_REGULATION_OF_STEM_CELL_POPULATION_MAINTENANCE
CNOT1	GO_REGULATION_OF_STEM_CELL_POPULATION_MAINTENANCE
KDM4C	GO_REGULATION_OF_STEM_CELL_POPULATION_MAINTENANCE
ZC3H13	GO_REGULATION_OF_STEM_CELL_POPULATION_MAINTENANCE
LOXL2	GO_REGULATION_OF_STEM_CELL_POPULATION_MAINTENANCE
NODAL	GO_REGULATION_OF_STEM_CELL_POPULATION_MAINTENANCE
AC092881.1	GO_REGULATION_OF_STEM_CELL_POPULATION_MAINTENANCE
CNOT3	GO_REGULATION_OF_STEM_CELL_POPULATION_MAINTENANCE
ZNF706	GO_REGULATION_OF_STEM_CELL_POPULATION_MAINTENANCE
KDM3A	GO_REGULATION_OF_STEM_CELL_POPULATION_MAINTENANCE
SAV1	GO_REGULATION_OF_STEM_CELL_POPULATION_MAINTENANCE
TAL1	GO_REGULATION_OF_STEM_CELL_POPULATION_MAINTENANCE
ZNF322	GO_REGULATION_OF_STEM_CELL_POPULATION_MAINTENANCE
KDM2B	GO_REGULATION_OF_STEM_CELL_POPULATION_MAINTENANCE
PDCD6	GO_STEM_CELL_DIFFERENTIATION
EPOP	GO_STEM_CELL_DIFFERENTIATION
PSME3	GO_STEM_CELL_DIFFERENTIATION
CDK6	GO_STEM_CELL_DIFFERENTIATION
PSMD14	GO_STEM_CELL_DIFFERENTIATION
SEMA3A	GO_STEM_CELL_DIFFERENTIATION
SEMA6C	GO_STEM_CELL_DIFFERENTIATION
SEMA6B	GO_STEM_CELL_DIFFERENTIATION
SEMA4F	GO_STEM_CELL_DIFFERENTIATION
SEMA4D	GO_STEM_CELL_DIFFERENTIATION
SEMA4B	GO_STEM_CELL_DIFFERENTIATION
BATF	GO_STEM_CELL_DIFFERENTIATION
CFL1	GO_STEM_CELL_DIFFERENTIATION
SOX21	GO_STEM_CELL_DIFFERENTIATION
POU6F2	GO_STEM_CELL_DIFFERENTIATION
MSI2	GO_STEM_CELL_DIFFERENTIATION
OSR1	GO_STEM_CELL_DIFFERENTIATION
PSMA8	GO_STEM_CELL_DIFFERENTIATION
GSC	GO_STEM_CELL_DIFFERENTIATION
RDH10	GO_STEM_CELL_DIFFERENTIATION
EDN1	GO_STEM_CELL_DIFFERENTIATION
EDN3	GO_STEM_CELL_DIFFERENTIATION
EDNRA	GO_STEM_CELL_DIFFERENTIATION
EDNRB	GO_STEM_CELL_DIFFERENTIATION
EFNB1	GO_STEM_CELL_DIFFERENTIATION
A2M	GO_STEM_CELL_DIFFERENTIATION
TAPT1	GO_STEM_CELL_DIFFERENTIATION
ERBB4	GO_STEM_CELL_DIFFERENTIATION
ERCC2	GO_STEM_CELL_DIFFERENTIATION
ESR1	GO_STEM_CELL_DIFFERENTIATION
SEMA3D	GO_STEM_CELL_DIFFERENTIATION
MTF2	GO_STEM_CELL_DIFFERENTIATION
PSME4	GO_STEM_CELL_DIFFERENTIATION
FN1	GO_STEM_CELL_DIFFERENTIATION
FOLR1	GO_STEM_CELL_DIFFERENTIATION
ZNF281	GO_STEM_CELL_DIFFERENTIATION
CORO1C	GO_STEM_CELL_DIFFERENTIATION
FRZB	GO_STEM_CELL_DIFFERENTIATION
ABL1	GO_STEM_CELL_DIFFERENTIATION
GATA1	GO_STEM_CELL_DIFFERENTIATION
GATA3	GO_STEM_CELL_DIFFERENTIATION
GBX2	GO_STEM_CELL_DIFFERENTIATION
GREM1	GO_STEM_CELL_DIFFERENTIATION
GDNF	GO_STEM_CELL_DIFFERENTIATION
GPM6A	GO_STEM_CELL_DIFFERENTIATION
SETD2	GO_STEM_CELL_DIFFERENTIATION
DNMT3L	GO_STEM_CELL_DIFFERENTIATION
SOX8	GO_STEM_CELL_DIFFERENTIATION
NRG1	GO_STEM_CELL_DIFFERENTIATION
ANXA6	GO_STEM_CELL_DIFFERENTIATION
FOXA1	GO_STEM_CELL_DIFFERENTIATION
HOXA7	GO_STEM_CELL_DIFFERENTIATION
HTR2B	GO_STEM_CELL_DIFFERENTIATION
CYP26C1	GO_STEM_CELL_DIFFERENTIATION
JARID2	GO_STEM_CELL_DIFFERENTIATION
LAMA5	GO_STEM_CELL_DIFFERENTIATION
LIF	GO_STEM_CELL_DIFFERENTIATION
SHC4	GO_STEM_CELL_DIFFERENTIATION
LMO1	GO_STEM_CELL_DIFFERENTIATION
LMO2	GO_STEM_CELL_DIFFERENTIATION
LRP6	GO_STEM_CELL_DIFFERENTIATION
MEF2C	GO_STEM_CELL_DIFFERENTIATION
MEOX1	GO_STEM_CELL_DIFFERENTIATION
KMT2A	GO_STEM_CELL_DIFFERENTIATION
FOXO4	GO_STEM_CELL_DIFFERENTIATION
MSX1	GO_STEM_CELL_DIFFERENTIATION
MSX2	GO_STEM_CELL_DIFFERENTIATION
MYB	GO_STEM_CELL_DIFFERENTIATION
NRTN	GO_STEM_CELL_DIFFERENTIATION
NTF4	GO_STEM_CELL_DIFFERENTIATION
YTHDF2	GO_STEM_CELL_DIFFERENTIATION
PDGFRA	GO_STEM_CELL_DIFFERENTIATION
PITX2	GO_STEM_CELL_DIFFERENTIATION
SEMA5B	GO_STEM_CELL_DIFFERENTIATION
PUS7	GO_STEM_CELL_DIFFERENTIATION
SEMA4C	GO_STEM_CELL_DIFFERENTIATION
OCIAD1	GO_STEM_CELL_DIFFERENTIATION
PEF1	GO_STEM_CELL_DIFFERENTIATION
MAPK1	GO_STEM_CELL_DIFFERENTIATION
MAPK3	GO_STEM_CELL_DIFFERENTIATION
METTL3	GO_STEM_CELL_DIFFERENTIATION
PSMA1	GO_STEM_CELL_DIFFERENTIATION
PSMA2	GO_STEM_CELL_DIFFERENTIATION
PSMA3	GO_STEM_CELL_DIFFERENTIATION
PSMA4	GO_STEM_CELL_DIFFERENTIATION
PSMA5	GO_STEM_CELL_DIFFERENTIATION
PSMA6	GO_STEM_CELL_DIFFERENTIATION
PSMA7	GO_STEM_CELL_DIFFERENTIATION
PSMB1	GO_STEM_CELL_DIFFERENTIATION
PSMB2	GO_STEM_CELL_DIFFERENTIATION
PSMB3	GO_STEM_CELL_DIFFERENTIATION
PSMB4	GO_STEM_CELL_DIFFERENTIATION
SEMA3G	GO_STEM_CELL_DIFFERENTIATION
PSMB5	GO_STEM_CELL_DIFFERENTIATION
PSMB6	GO_STEM_CELL_DIFFERENTIATION
PSMB7	GO_STEM_CELL_DIFFERENTIATION
PSMB8	GO_STEM_CELL_DIFFERENTIATION
PSMB9	GO_STEM_CELL_DIFFERENTIATION
PSMB10	GO_STEM_CELL_DIFFERENTIATION
PSMC1	GO_STEM_CELL_DIFFERENTIATION
PSMC2	GO_STEM_CELL_DIFFERENTIATION
PSMC3	GO_STEM_CELL_DIFFERENTIATION
PSMC4	GO_STEM_CELL_DIFFERENTIATION
PSMC5	GO_STEM_CELL_DIFFERENTIATION
PSMC6	GO_STEM_CELL_DIFFERENTIATION
PSMD1	GO_STEM_CELL_DIFFERENTIATION
PSMD2	GO_STEM_CELL_DIFFERENTIATION
PSMD3	GO_STEM_CELL_DIFFERENTIATION
PSMD4	GO_STEM_CELL_DIFFERENTIATION
PSMD5	GO_STEM_CELL_DIFFERENTIATION
PSMD7	GO_STEM_CELL_DIFFERENTIATION
PSMD8	GO_STEM_CELL_DIFFERENTIATION
PSMD9	GO_STEM_CELL_DIFFERENTIATION
PSMD10	GO_STEM_CELL_DIFFERENTIATION
PSMD11	GO_STEM_CELL_DIFFERENTIATION
PSMD12	GO_STEM_CELL_DIFFERENTIATION
PSMD13	GO_STEM_CELL_DIFFERENTIATION
PSME1	GO_STEM_CELL_DIFFERENTIATION
PSME2	GO_STEM_CELL_DIFFERENTIATION
SEMA6A	GO_STEM_CELL_DIFFERENTIATION
SEMA4G	GO_STEM_CELL_DIFFERENTIATION
BCHE	GO_STEM_CELL_DIFFERENTIATION
KLHL12	GO_STEM_CELL_DIFFERENTIATION
RET	GO_STEM_CELL_DIFFERENTIATION
SEMA3F	GO_STEM_CELL_DIFFERENTIATION
SEMA4A	GO_STEM_CELL_DIFFERENTIATION
FBXL17	GO_STEM_CELL_DIFFERENTIATION
BMPR1A	GO_STEM_CELL_DIFFERENTIATION
PHACTR4	GO_STEM_CELL_DIFFERENTIATION
SRF	GO_STEM_CELL_DIFFERENTIATION
TBX1	GO_STEM_CELL_DIFFERENTIATION
TBX2	GO_STEM_CELL_DIFFERENTIATION
TCF3	GO_STEM_CELL_DIFFERENTIATION
TCF12	GO_STEM_CELL_DIFFERENTIATION
TCOF1	GO_STEM_CELL_DIFFERENTIATION
TP73	GO_STEM_CELL_DIFFERENTIATION
TWIST1	GO_STEM_CELL_DIFFERENTIATION
XRCC5	GO_STEM_CELL_DIFFERENTIATION
SEMA3B	GO_STEM_CELL_DIFFERENTIATION
SETD6	GO_STEM_CELL_DIFFERENTIATION
SEMA6D	GO_STEM_CELL_DIFFERENTIATION
ELL3	GO_STEM_CELL_DIFFERENTIATION
WNT10A	GO_STEM_CELL_DIFFERENTIATION
ALX1	GO_STEM_CELL_DIFFERENTIATION
EOMES	GO_STEM_CELL_DIFFERENTIATION
FZD1	GO_STEM_CELL_DIFFERENTIATION
ITCH	GO_STEM_CELL_DIFFERENTIATION
FAM172A	GO_STEM_CELL_DIFFERENTIATION
KBTBD8	GO_STEM_CELL_DIFFERENTIATION
TEAD2	GO_STEM_CELL_DIFFERENTIATION
SEMA7A	GO_STEM_CELL_DIFFERENTIATION
RUNX2	GO_STEM_CELL_DIFFERENTIATION
CBFB	GO_STEM_CELL_DIFFERENTIATION
NRP2	GO_STEM_CELL_DIFFERENTIATION
NRP1	GO_STEM_CELL_DIFFERENTIATION
ALDH1A2	GO_STEM_CELL_DIFFERENTIATION
ACVR1	GO_STEM_CELL_DIFFERENTIATION
SEMA5A	GO_STEM_CELL_DIFFERENTIATION
NOLC1	GO_STEM_CELL_DIFFERENTIATION
MYOCD	GO_STEM_CELL_DIFFERENTIATION
PSMF1	GO_STEM_CELL_DIFFERENTIATION
PUM1	GO_STEM_CELL_DIFFERENTIATION
SEMA3E	GO_STEM_CELL_DIFFERENTIATION
SETD1A	GO_STEM_CELL_DIFFERENTIATION
ZEB2	GO_STEM_CELL_DIFFERENTIATION
PSMD6	GO_STEM_CELL_DIFFERENTIATION
